# Supplementary material for: Human grasping database for activities of daily living with depth, color and kinematic data streams
Source: Sci Data. 2018 May 29;5:180101. doi: 10.1038/sdata.2018.101 (PMC5972673; doi:10.1038/sdata.2018.101)
Supplement: Supplementary file 1 [file sdata2018101-isa1.zip]

Archive with 5 entries (5 files):
- i_Investigation.txt
- s_study_Varol.txt
- a_assay_video.txt
- a_assay_depth.txt
- a_assay_inertial.txt
