# Supplementary material for: Human grasping database for activities of daily living with depth, color and kinematic data streams
Source: Sci Data. 2018 May 29;5:180101. doi: 10.1038/sdata.2018.101 (PMC5972673; doi:10.1038/sdata.2018.101)
Supplement: Supplementary file 1 [file sdata2018101-isa1.zip › i_Investigation.txt]

# Investigation File generated for Scientific Data with Investigation File Authoring Tool version 0.1.0 on 19/04/2018 - This metadata file is CC0
ONTOLOGY SOURCE REFERENCE
Term Source Name	NCBITAXON	PATO	UO	OBI	NCIT	ERO
Term Source File	http://data.bioontology.org/ontologies/NCBITAXON	http://data.bioontology.org/ontologies/PATO	http://data.bioontology.org/ontologies/UO	http://data.bioontology.org/ontologies/OBI	http://data.bioontology.org/ontologies/NCIT	http://data.bioontology.org/ontologies/ERO
Term Source Version	2016AB	unknown	unknown	2014-08-18	17.06d	2013-08-02
Term Source Description	National Center for Biotechnology Information (NCBI) Organismal Classification	Phenotypic Quality Ontology	Units of Measurement Ontology	Ontology for Biomedical Investigations	National Cancer Institute Thesaurus	Eagle-I Research Resource Ontology
INVESTIGATION
Investigation Identifier
Investigation Title
Investigation Description
Investigation Submission Date
Investigation Public Release Date
INVESTIGATION PUBLICATIONS
Investigation PubMed ID
Investigation Publication DOI
Investigation Publication Author List
Investigation Publication Title
Investigation Publication Status
Investigation Publication Status Term Accession Number
Investigation Publication Status Term Source REF
INVESTIGATION CONTACTS
Investigation Person Last Name
Investigation Person Mid Initials
Investigation Person First Name
Investigation Person Address
Investigation Person Phone
Investigation Person Fax
Investigation Person Email
Investigation Person Affiliation
Investigation Person Roles
Investigation Person Roles Term Accession Number
Investigation Person Roles Term Source REF
STUDY
Study Identifier	10.1038/sdata.2018.101
Study Title	Human grasping database for activities of daily living with depth, color and kinematic data streams
Study Submission Date	08/09/2017
Study Public Release Date	29/05/2018
Study Description	http://www.nature.com/articles/sdata2018101#abstract
Study File Name	s_study_Varol.txt
Comment[Subject Keywords]	//;//
Comment[Manuscript Licence]	CC BY-4.0
Comment[Experimental Metadata Licence]	CC0
Comment[Supplementary Information File Name]	
Comment[Supplementary Information File Type]	x-zip-compressed
Comment[Supplementary Information File URL]	http://www.nature.com/articles/sdata2018101#supplementary-information
Comment[Data Repository]	figshare
Comment[Data Record Accession]	doi:10.6084/m9.figshare.c.3858397
Comment[Data Record URI]	https://doi.org/10.6084/m9.figshare.c.3858397
STUDY DESIGN DESCRIPTORS
Study Design Type	observation design
Study Design Type Term Accession Number	OBI:0300311
Study Design Type Term Source REF	OBI
STUDY PUBLICATIONS
Study PubMed ID
Study Publication DOI
Study Publication Author List
Study Publication Title
Study Publication Status
Study Publication Status Term Accession Number
Study Publication Status Term Source REF
STUDY FACTORS
Study Factor Name
Study Factor Type
Study Factor Type Term Accession Number
Study Factor Type Term Source REF
STUDY ASSAYS
Study Assay Measurement Type	Activity of Daily Living	Activity of Daily Living	Activity of Daily Living
Study Assay Measurement Type Term Accession Number	NCIT:C53291	NCIT:C53291	NCIT:C53291
Study Assay Measurement Type Term Source REF	NCIT	NCIT	NCIT
Study Assay Technology Type	digital camera	Range Imaging	motion sensors
Study Assay Technology Type Term Accession Number	OBI:0001048	""	ERO:0000970
Study Assay Technology Type Term Source REF	OBI	""	ERO
Study Assay Technology Platform	""	""	""
Study Assay File Name	a_assay_video.txt	a_assay_depth.txt	a_assay_inertial.txt
STUDY PROTOCOLS
Study Protocol Name	Study Participants	Procedure	Video	Range data	Inertial motion data	Data Annotation
Study Protocol Type	human subject enrollment	protocol	Video Recording	data acquisition	data acquisition	data annotation objective
Study Protocol Type Term Accession Number	OBI:0600004	OBI:0000272	NCIT:C91063	ERO:0000387	ERO:0000387	http://www.ebi.ac.uk/efo/swo/SWO_0000467
Study Protocol Type Term Source REF	OBI	OBI	NCIT	ERO	ERO	ERO
Study Protocol Description						
Study Protocol URI	""	""	""	""	""	""
Study Protocol Version						
Study Protocol Parameters Name	""	""	instrument; manufacturer	instrument; manufacturer	instrument; manufacturer	""
Study Protocol Parameters Name Term Accession Number	""	""	""	""	""	""
Study Protocol Parameters Name Term Source REF	""	""	""	""	""	""
Study Protocol Components Name	""	""	""	""	""	""
Study Protocol Components Type	""	""	""	""	""	""
Study Protocol Components Type Term Accession Number	""	""	""	""	""	""
Study Protocol Components Type Term Source REF	""	""	""	""	""	""
STUDY CONTACTS
Study Person Last Name	Saudabayev	Rysbek	Khassenova	Varol
Study Person First Name	Artur	Zhanibek	Raykhan	Huseyin Atakan
Study Person Mid Initials				
Study Person Email	""	""	""	ahvarol@nu.edu.kz
Study Person Phone				
Study Person Fax				
Study Person Address				
Study Person Affiliation	Nazarbayev University, School of Science and Technology, Astana Z05H0P9, Kazakhstan	Nazarbayev University, School of Science and Technology, Astana Z05H0P9, Kazakhstan	Nazarbayev University, School of Science and Technology, Astana Z05H0P9, Kazakhstan	Nazarbayev University, School of Science and Technology, Astana Z05H0P9, Kazakhstan
Study Person Roles				
Study Person Roles Term Accession Number				
Study Person Roles Term Source REF				
Comment[Study Person ORCID]				
Comment[Funder]				
Comment[FundRef ID]				
Comment[Funder Term Source REF]				
Comment[Grant Identifier]				
