# Supplementary material for: Human grasping database for activities of daily living with depth, color and kinematic data streams
Source: Sci Data. 2018 May 29;5:180101. doi: 10.1038/sdata.2018.101 (PMC5972673; doi:10.1038/sdata.2018.101)
Supplement: Supplementary file 1 [file sdata2018101-isa1.zip › s_study_Varol.txt]

Source Name	Characteristics[organism]	Term Source REF	Term Accession Number	Characteristics[sex]	Term Source REF	Term Accession Number	Characteristics[age]	Unit	Term Source REF	Term Accession Number	Comment[dominant hand]	Protocol REF	Sample Name
Nazarbayev University campus attendee	Homo sapiens	NCBITAXON	NCBITaxon:9606	male	PATO	PATO:0000384	21	year	UO	UO:0000036	right	Study Participants	subject_1
Nazarbayev University campus attendee	Homo sapiens	NCBITAXON	NCBITaxon:9606	male	PATO	PATO:0000384	21	year	UO	UO:0000036	right	Study Participants	subject_2
Nazarbayev University campus attendee	Homo sapiens	NCBITAXON	NCBITaxon:9606	male	PATO	PATO:0000384	25	year	UO	UO:0000036	right	Study Participants	subject_3
Nazarbayev University campus attendee	Homo sapiens	NCBITAXON	NCBITaxon:9606	male	PATO	PATO:0000384	24	year	UO	UO:0000036	right	Study Participants	subject_4
Nazarbayev University campus attendee	Homo sapiens	NCBITAXON	NCBITaxon:9606	female	PATO	PATO:0000383	20	year	UO	UO:0000036	right	Study Participants	subject_5
Nazarbayev University campus attendee	Homo sapiens	NCBITAXON	NCBITaxon:9606	male	PATO	PATO:0000384	29	year	UO	UO:0000036	right	Study Participants	subject_6
Nazarbayev University campus attendee	Homo sapiens	NCBITAXON	NCBITaxon:9606	male	PATO	PATO:0000384	24	year	UO	UO:0000036	right	Study Participants	subject_7
Nazarbayev University campus attendee	Homo sapiens	NCBITAXON	NCBITaxon:9606	female	PATO	PATO:0000383	19	year	UO	UO:0000036	right	Study Participants	subject_8
Nazarbayev University campus attendee	Homo sapiens	NCBITAXON	NCBITaxon:9606	female	PATO	PATO:0000383	19	year	UO	UO:0000036	right	Study Participants	subject_9
Nazarbayev University campus attendee	Homo sapiens	NCBITAXON	NCBITaxon:9606	male	PATO	PATO:0000384	42	year	UO	UO:0000036	right	Study Participants	subject_10
Nazarbayev University campus attendee	Homo sapiens	NCBITAXON	NCBITaxon:9606	female	PATO	PATO:0000383	19	year	UO	UO:0000036	right	Study Participants	subject_11
Nazarbayev University campus attendee	Homo sapiens	NCBITAXON	NCBITaxon:9606	female	PATO	PATO:0000383	21	year	UO	UO:0000036	right	Study Participants	subject_12
Nazarbayev University campus attendee	Homo sapiens	NCBITAXON	NCBITaxon:9606	male	PATO	PATO:0000384	29	year	UO	UO:0000036	right	Study Participants	subject_13
