# Supplementary material for: Human grasping database for activities of daily living with depth, color and kinematic data streams
Source: Sci Data. 2018 May 29;5:180101. doi: 10.1038/sdata.2018.101 (PMC5972673; doi:10.1038/sdata.2018.101)
Supplement: Supplementary file 1 [file sdata2018101-isa1.zip › a_assay_depth.txt]

Sample Name	Protocol REF	Protocol REF	Parameter Value[instrument]	Parameter Value[manufacturer]	Assay Name	Raw Data File	Comment[Data Repository]	Comment[Data Record Accession]	Comment[Data Record URI]	Protocol REF	Derived Data File	Comment[Data Repository]	Comment[Data Record Accession]	Comment[Data Record URI]
subject_1	Procedure	Range data	DS325	SoftKinetic	subject 1_depth	SDATA_17_00291_Depth_1/1. Subject 1/subject_1_depth_seg_x.mj2	figshare	doi:10.6084/m9.figshare.c.3858397	https://doi.org/10.6084/m9.figshare.c.3858397	Data Annotation	SDATA-17-00291_annotated_data.csv	figshare	doi:10.6084/m9.figshare.c.3858397	https://doi.org/10.6084/m9.figshare.c.3858397
subject_2	Procedure	Range data	DS325	SoftKinetic	subject 2_depth	SDATA_17_00291_Depth_1/2. Subject 2/subject_2_depth_seg_x.mj2	figshare	doi:10.6084/m9.figshare.c.3858397	https://doi.org/10.6084/m9.figshare.c.3858397	Data Annotation	SDATA-17-00291_annotated_data.csv	figshare	doi:10.6084/m9.figshare.c.3858397	https://doi.org/10.6084/m9.figshare.c.3858397
subject_3	Procedure	Range data	DS325	SoftKinetic	subject 3_depth	SDATA_17_00291_Depth_1/3. Subject 3/subject_3_depth_seg_x.mj2	figshare	doi:10.6084/m9.figshare.c.3858397	https://doi.org/10.6084/m9.figshare.c.3858397	Data Annotation	SDATA-17-00291_annotated_data.csv	figshare	doi:10.6084/m9.figshare.c.3858397	https://doi.org/10.6084/m9.figshare.c.3858397
subject_4	Procedure	Range data	DS325	SoftKinetic	subject 4_depth	SDATA_17_00291_Depth_1/4. Subject 4/subject_4_depth_seg_x.mj2	figshare	doi:10.6084/m9.figshare.c.3858397	https://doi.org/10.6084/m9.figshare.c.3858397	Data Annotation	SDATA-17-00291_annotated_data.csv	figshare	doi:10.6084/m9.figshare.c.3858397	https://doi.org/10.6084/m9.figshare.c.3858397
subject_5	Procedure	Range data	DS325	SoftKinetic	subject 5_depth	SDATA_17_00291_Depth_1/5. Subject 5/subject_5_depth_seg_x.mj2	figshare	doi:10.6084/m9.figshare.c.3858397	https://doi.org/10.6084/m9.figshare.c.3858397	Data Annotation	SDATA-17-00291_annotated_data.csv	figshare	doi:10.6084/m9.figshare.c.3858397	https://doi.org/10.6084/m9.figshare.c.3858397
subject_6	Procedure	Range data	DS325	SoftKinetic	subject 6_depth	SDATA_17_00291_Depth_2/6. Subject 6/subject_6_depth_seg_x.mj2	figshare	doi:10.6084/m9.figshare.c.3858397	https://doi.org/10.6084/m9.figshare.c.3858397	Data Annotation	SDATA-17-00291_annotated_data.csv	figshare	doi:10.6084/m9.figshare.c.3858397	https://doi.org/10.6084/m9.figshare.c.3858397
subject_7	Procedure	Range data	DS325	SoftKinetic	subject 7_depth	SDATA_17_00291_Depth_2/7. Subject 7/subject_7_depth_seg_x.mj2	figshare	doi:10.6084/m9.figshare.c.3858397	https://doi.org/10.6084/m9.figshare.c.3858397	Data Annotation	SDATA-17-00291_annotated_data.csv	figshare	doi:10.6084/m9.figshare.c.3858397	https://doi.org/10.6084/m9.figshare.c.3858397
subject_8	Procedure	Range data	DS325	SoftKinetic	subject 8_depth	SDATA_17_00291_Depth_2/8. Subject 8/subject_8_depth_seg_x.mj2	figshare	doi:10.6084/m9.figshare.c.3858397	https://doi.org/10.6084/m9.figshare.c.3858397	Data Annotation	SDATA-17-00291_annotated_data.csv	figshare	doi:10.6084/m9.figshare.c.3858397	https://doi.org/10.6084/m9.figshare.c.3858397
subject_9	Procedure	Range data	DS325	SoftKinetic	subject 9_depth	SDATA_17_00291_Depth_2/9. Subject 9/subject_9_depth_seg_x.mj2	figshare	doi:10.6084/m9.figshare.c.3858397	https://doi.org/10.6084/m9.figshare.c.3858397	Data Annotation	SDATA-17-00291_annotated_data.csv	figshare	doi:10.6084/m9.figshare.c.3858397	https://doi.org/10.6084/m9.figshare.c.3858397
subject_10	Procedure	Range data	DS325	SoftKinetic	subject 10_depth	SDATA_17_00291_Depth_3/10. Subject 10/subject_10_depth_seg_x.mj2	figshare	doi:10.6084/m9.figshare.c.3858397	https://doi.org/10.6084/m9.figshare.c.3858397	Data Annotation	SDATA-17-00291_annotated_data.csv	figshare	doi:10.6084/m9.figshare.c.3858397	https://doi.org/10.6084/m9.figshare.c.3858397
subject_11	Procedure	Range data	DS325	SoftKinetic	subject 11_depth	SDATA_17_00291_Depth_3/11. Subject 11/subject_11_depth_seg_x.mj2	figshare	doi:10.6084/m9.figshare.c.3858397	https://doi.org/10.6084/m9.figshare.c.3858397	Data Annotation	SDATA-17-00291_annotated_data.csv	figshare	doi:10.6084/m9.figshare.c.3858397	https://doi.org/10.6084/m9.figshare.c.3858397
subject_12	Procedure	Range data	DS325	SoftKinetic	subject 12_depth	SDATA_17_00291_Depth_3/12. Subject 12/subject_12_depth_seg_x.mj2	figshare	doi:10.6084/m9.figshare.c.3858397	https://doi.org/10.6084/m9.figshare.c.3858397	Data Annotation	SDATA-17-00291_annotated_data.csv	figshare	doi:10.6084/m9.figshare.c.3858397	https://doi.org/10.6084/m9.figshare.c.3858397
subject_13	Procedure	Range data	DS325	SoftKinetic	subject 13_depth	SDATA_17_00291_Depth_3/13. Subject 13/subject_13_depth_seg_x.mj2	figshare	doi:10.6084/m9.figshare.c.3858397	https://doi.org/10.6084/m9.figshare.c.3858397	Data Annotation	SDATA-17-00291_annotated_data.csv	figshare	doi:10.6084/m9.figshare.c.3858397	https://doi.org/10.6084/m9.figshare.c.3858397
